# Supplementary material for: What Factors Increase the Risk of Complications in SARS-CoV-2–Infected Patients? A Cohort Study in a Nationwide Israeli Health Organization
Source: JMIR Public Health Surveill. 2020 Aug 25;6(3):e20872. doi: 10.2196/20872 (PMC7451109; doi:10.2196/20872)
Supplement: Multimedia Appendix 1 [file publichealth_v6i3e20872_app1.xlsx]

## Sheet: res_20200505
Condition	adjust.to	patient.count	OR	p.value	adj.p.value
Obesity	age<50	(14/356,7/1977)	11.09 [4.15, 32.67]	1.8143e-07	2.35743e-05
Depression	age<50	(7/229,14/2104)	4.59 [1.55, 12.3]	0.00316236	0.0319211
Hypertension	age<50	(4/72,17/2261)	7.37 [1.76, 23.41]	0.00395589	0.034614
Liver diseases	age<50	(5/125,16/2208)	5.51 [1.55, 16.07]	0.00472706	0.037359
Hospitalization	age<50	(7/352,14/1981)	2.81 [0.95, 7.51]	0.0305672	0.12912
Home care	age<50	(1/4,20/2329)	28.83 [0.56, 307.83]	0.0438528	0.162787
Chronic kidney diseases	age<50	(2/37,19/2296)	6.52 [0.71, 28.67]	0.0460741	0.16848
Nursing home	age<50	(1/6,20/2327)	19.27 [0.4, 170.83]	0.0608758	0.213065
Diabetes	age<50	(2/45,19/2288)	5.34 [0.59, 23.26]	0.0644168	0.222283
Fluid and electrolyte disorders	age<50	(4/175,17/2158)	2.9 [0.7, 9.02]	0.0697502	0.234093
Rheumatoid arthritis	age<50	(1/19,20/2314)	6.08 [0.14, 42.24]	0.164689	0.443393
Chronic obstructive pulmonary disease	age<50	(2/127,19/2206)	1.83 [0.2, 7.71]	0.321169	0.634568
Past smoker	age<50	(1/60,20/2273)	1.89 [0.04, 12.24]	0.425205	0.760404
Current or ex-smoker	age<50	(4/361,17/1972)	1.29 [0.31, 3.97]	0.554464	0.882102
Underweight	age<50	(0/135,21/2198)	0 [0, 3.17]	0.629042	0.934033
Respiratory diseases	age<50	(2/196,19/2137)	1.15 [0.13, 4.81]	0.694935	1
Current smoker	age<50	(3/301,18/2032)	1.13 [0.21, 3.89]	0.746228	1
Overweight	age<50	(5/499,16/1834)	1.15 [0.33, 3.3]	0.789902	1
Cancer	age<50	(0/20,21/2313)	0 [0, 24.15]	1	1
Congestive Heart Failure	age<50	(0/0,21/2333)	0 [0, Inf]	1	1
Ischemic Heart Disease	age<50	(0/2,21/2331)	0 [0, 600.53]	1	1
Other cardiovascular diseases	age<50	(0/33,21/2300)	0 [0, 14.08]	1	1
Chronic pulmonary disease	age<50	(0/64,21/2269)	0 [0, 6.99]	1	1
Cognitive impairment	age<50	(0/1,21/2332)	0 [0, 4058.05]	1	1
Cerebrovascular disease	age<50	(0/2,21/2331)	0 [0, 600.53]	1	1
Deficiency anemia	age<50	(2/230,19/2103)	0.96 [0.11, 4.03]	1	1
End stage renal disease	age<50	(0/4,21/2329)	0 [0, 176.54]	1	1
Hip fracture	age<50	(0/1,21/2332)	0 [0, 4058.05]	1	1
Immunosuppression	age<50	(0/38,21/2295)	0 [0, 12.12]	1	1
Cardiovascular diseases	age<50	(0/36,21/2297)	0 [0, 12.83]	1	1
Osteoporosis	age<50	(0/8,21/2325)	0 [0, 69.17]	1	1
Neurological disorders	age<50	(0/49,21/2284)	0 [0, 9.26]	1	1
Paralysis	age<50	(0/11,21/2322)	0 [0, 47.29]	1	1
Pleural effusion	age<50	(0/11,21/2322)	0 [0, 47.29]	1	1
Peripheral Vascular Disease	age<50	(0/0,21/2333)	0 [0, Inf]	1	1
End stage renal disease	age<65; Female	(2/5,7/1370)	75.7 [6.23, 570.01]	0.000776688	0.013592
Immunosuppression	age<65; Female	(3/46,6/1329)	14.35 [2.25, 69.89]	0.00301729	0.0319211
Chronic kidney diseases	age<65; Female	(3/58,6/1317)	11.3 [1.78, 54.41]	0.00566357	0.040811
Obesity	age<65; Female	(5/267,4/1108)	5.18 [1.11, 26.26]	0.0178432	0.0950344
Nursing home	age<65; Female	(1/3,8/1372)	55.52 [0.97, 787.7]	0.0257866	0.121495
Hypertension	age<65; Female	(3/113,6/1262)	5.57 [0.89, 26.5]	0.0331513	0.137662
Diabetes	age<65; Female	(2/47,7/1328)	8.04 [0.79, 43.75]	0.0377198	0.147897
Liver diseases	age<65; Female	(2/99,7/1276)	3.68 [0.37, 19.65]	0.1357	0.386588
Rheumatoid arthritis	age<65; Female	(1/28,8/1347)	5.99 [0.13, 47.38]	0.173989	0.458357
Other cardiovascular diseases	age<65; Female	(1/33,8/1342)	5.07 [0.11, 39.72]	0.201098	0.491341
Current smoker	age<65; Female	(2/129,7/1246)	2.76 [0.28, 14.68]	0.206564	0.491341
Cardiovascular diseases	age<65; Female	(1/41,8/1334)	4.06 [0.09, 31.5]	0.242831	0.556015
Current or ex-smoker	age<65; Female	(2/149,7/1226)	2.35 [0.24, 12.49]	0.256622	0.564671
Deficiency anemia	age<65; Female	(2/191,7/1184)	1.77 [0.18, 9.39]	0.363878	0.699657
Hospitalization	age<65; Female	(3/277,6/1098)	1.98 [0.32, 9.34]	0.397464	0.734925
Chronic obstructive pulmonary disease	age<65; Female	(1/83,8/1292)	1.94 [0.04, 14.79]	0.431759	0.766529
Overweight	age<65; Female	(3/322,6/1053)	1.63 [0.26, 7.7]	0.445935	0.774851
Respiratory diseases	age<65; Female	(1/126,8/1249)	1.24 [0.03, 9.37]	0.580583	0.894608
Fluid and electrolyte disorders	age<65; Female	(1/129,8/1246)	1.21 [0.03, 9.12]	0.589534	0.902724
Depression	age<65; Female	(2/215,7/1160)	1.54 [0.16, 8.17]	0.638655	0.941687
Cancer	age<65; Female	(0/42,9/1333)	0 [0, 16.63]	1	1
Congestive Heart Failure	age<65; Female	(0/1,9/1374)	0 [0, 5450.94]	1	1
Ischemic Heart Disease	age<65; Female	(0/7,9/1368)	0 [0, 122.05]	1	1
Chronic pulmonary disease	age<65; Female	(0/36,9/1339)	0 [0, 19.61]	1	1
Cognitive impairment	age<65; Female	(0/3,9/1372)	0 [0, 400.38]	1	1
Cerebrovascular disease	age<65; Female	(0/5,9/1370)	0 [0, 188.94]	1	1
Past smoker	age<65; Female	(0/20,9/1355)	0 [0, 36.85]	1	1
Hip fracture	age<65; Female	(0/3,9/1372)	0 [0, 400.38]	1	1
Osteoporosis	age<65; Female	(0/41,9/1334)	0 [0, 17.07]	1	1
Neurological disorders	age<65; Female	(0/55,9/1320)	0 [0, 12.48]	1	1
Paralysis	age<65; Female	(0/9,9/1366)	0 [0, 90.46]	1	1
Pleural effusion	age<65; Female	(0/11,9/1364)	0 [0, 71.61]	1	1
Peripheral Vascular Disease	age<65; Female	(0/1,9/1374)	0 [0, 5450.94]	1	1
Underweight	age<65; Female	(0/80,9/1295)	0 [0, 8.36]	1	1
Home care	age<65; Female	(0/1,9/1374)	0 [0, 5450.94]	1	1
Chronic kidney diseases	age<65; Male	(13/66,40/1662)	8.16 [3.82, 16.5]	1.92443e-07	2.35743e-05
Hypertension	age<65; Male	(17/162,36/1566)	4.56 [2.35, 8.55]	6.53825e-06	0.000533957
Obesity	age<65; Male	(25/359,28/1369)	3.4 [1.88, 6.14]	2.49003e-05	0.00107513
Hospitalization	age<65; Male	(21/285,32/1443)	3.32 [1.79, 6.04]	0.000109356	0.00382746
End stage renal disease	age<65; Male	(3/7,50/1721)	14.67 [2.38, 66.53]	0.0025773	0.0287017
Diabetes	age<65; Male	(9/105,44/1623)	3.16 [1.32, 6.79]	0.00533474	0.0396064
Nursing home	age<65; Male	(2/3,51/1725)	22.38 [1.83, 200.1]	0.0082055	0.0540928
Depression	age<65; Male	(12/181,41/1547)	2.5 [1.17, 4.96]	0.0110344	0.0664515
Immunosuppression	age<65; Male	(4/35,49/1693)	3.94 [0.98, 11.67]	0.0266003	0.122703
Cardiovascular diseases	age<65; Male	(6/73,47/1655)	2.89 [0.98, 7.08]	0.0272854	0.122703
Overweight	age<65; Male	(21/448,32/1280)	1.87 [1.02, 3.39]	0.0380307	0.147897
Fluid and electrolyte disorders	age<65; Male	(7/104,46/1624)	2.37 [0.88, 5.47]	0.0429133	0.16175
Other cardiovascular diseases	age<65; Male	(4/45,49/1683)	3.05 [0.77, 8.87]	0.0551176	0.198585
Rheumatoid arthritis	age<65; Male	(2/13,51/1715)	5.16 [0.55, 23.73]	0.0712529	0.235905
Ischemic Heart Disease	age<65; Male	(3/31,50/1697)	3.28 [0.62, 11.07]	0.0778591	0.250993
Congestive Heart Failure	age<65; Male	(1/4,52/1724)	8.26 [0.17, 85.33]	0.140345	0.390733
Home care	age<65; Male	(1/4,52/1724)	8.26 [0.17, 85.33]	0.140345	0.390733
Liver diseases	age<65; Male	(8/175,45/1553)	1.58 [0.63, 3.45]	0.247419	0.556125
Underweight	age<65; Male	(0/61,53/1667)	0 [0, 2.03]	0.258135	0.564671
Osteoporosis	age<65; Male	(1/10,52/1718)	3.3 [0.07, 23.99]	0.283419	0.593485
Cancer	age<65; Male	(2/35,51/1693)	1.9 [0.22, 7.74]	0.302167	0.618233
Pleural effusion	age<65; Male	(1/14,52/1714)	2.35 [0.05, 16.03]	0.365535	0.699657
Chronic pulmonary disease	age<65; Male	(0/49,53/1679)	0 [0, 2.56]	0.399567	0.734925
Paralysis	age<65; Male	(1/17,52/1711)	1.93 [0.05, 12.82]	0.420992	0.758404
Neurological disorders	age<65; Male	(3/61,50/1667)	1.64 [0.32, 5.31]	0.436021	0.768526
Past smoker	age<65; Male	(3/65,50/1663)	1.53 [0.3, 4.95]	0.452841	0.78131
Current or ex-smoker	age<65; Male	(13/357,40/1371)	1.25 [0.61, 2.41]	0.492708	0.826804
Chronic obstructive pulmonary disease	age<65; Male	(2/113,51/1615)	0.56 [0.07, 2.18]	0.576711	0.894267
Current smoker	age<65; Male	(10/292,43/1436)	1.14 [0.51, 2.34]	0.709979	1
Cognitive impairment	age<65; Male	(0/4,53/1724)	0 [0, 50.2]	1	1
Cerebrovascular disease	age<65; Male	(0/9,53/1719)	0 [0, 16.88]	1	1
Deficiency anemia	age<65; Male	(3/128,50/1600)	0.75 [0.15, 2.37]	1	1
Hip fracture	age<65; Male	(0/3,53/1725)	0 [0, 79.94]	1	1
Respiratory diseases	age<65; Male	(5/171,48/1557)	0.95 [0.29, 2.42]	1	1
Peripheral Vascular Disease	age<65; Male	(0/4,53/1724)	0 [0, 50.2]	1	1
Chronic kidney diseases	age>=50; age<65	(14/87,27/683)	4.06 [1.89, 8.38]	0.000177836	0.00544624
End stage renal disease	age>=50; age<65	(5/8,36/762)	13.11 [3.21, 48.19]	0.000246593	0.00642526
Nursing home	age>=50; age<65	(2/0,39/770)	Inf [3.58, Inf]	0.00249654	0.0287017
Immunosuppression	age>=50; age<65	(7/43,34/727)	3.47 [1.23, 8.58]	0.00980968	0.0616249
Hospitalization	age>=50; age<65	(17/210,24/560)	1.89 [0.93, 3.75]	0.0722461	0.236004
Other cardiovascular diseases	age>=50; age<65	(5/45,36/725)	2.23 [0.65, 6.11]	0.100726	0.308475
Hypertension	age>=50; age<65	(16/203,25/567)	1.79 [0.87, 3.56]	0.102238	0.309237
Diabetes	age>=50; age<65	(9/107,32/663)	1.74 [0.71, 3.87]	0.167177	0.4452
Overweight	age>=50; age<65	(19/271,22/499)	1.59 [0.8, 3.14]	0.180321	0.469984
Cardiovascular diseases	age>=50; age<65	(7/78,34/692)	1.82 [0.66, 4.37]	0.18421	0.471293
Current or ex-smoker	age>=50; age<65	(11/145,30/625)	1.58 [0.7, 3.34]	0.221815	0.522546
Chronic obstructive pulmonary disease	age>=50; age<65	(1/69,40/701)	0.25 [0.01, 1.55]	0.247006	0.556125
Congestive Heart Failure	age>=50; age<65	(1/5,40/765)	3.81 [0.08, 35.25]	0.268205	0.571393
Current smoker	age>=50; age<65	(9/120,32/650)	1.52 [0.62, 3.37]	0.274648	0.580075
Liver diseases	age>=50; age<65	(5/149,36/621)	0.58 [0.17, 1.52]	0.311032	0.623433
Rheumatoid arthritis	age>=50; age<65	(2/22,39/748)	1.74 [0.19, 7.52]	0.345026	0.670884
Ischemic Heart Disease	age>=50; age<65	(3/36,38/734)	1.61 [0.3, 5.46]	0.44053	0.770928
Pleural effusion	age>=50; age<65	(1/14,40/756)	1.35 [0.03, 9.31]	0.543945	0.873606
Fluid and electrolyte disorders	age>=50; age<65	(4/58,37/712)	1.33 [0.33, 3.88]	0.545558	0.873606
Depression	age>=50; age<65	(7/167,34/603)	0.74 [0.27, 1.74]	0.562894	0.884032
Paralysis	age>=50; age<65	(1/15,40/755)	1.26 [0.03, 8.59]	0.567436	0.885489
Deficiency anemia	age>=50; age<65	(3/89,38/681)	0.6 [0.12, 1.97]	0.611669	0.925
Obesity	age>=50; age<65	(16/270,25/500)	1.18 [0.58, 2.35]	0.617329	0.925
Chronic pulmonary disease	age>=50; age<65	(0/21,41/749)	0 [0, 3.66]	0.619184	0.925
Past smoker	age>=50; age<65	(2/25,39/745)	1.53 [0.17, 6.51]	0.641884	0.941687
Osteoporosis	age>=50; age<65	(1/43,40/727)	0.42 [0.01, 2.63]	0.719627	1
Cancer	age>=50; age<65	(2/57,39/713)	0.64 [0.07, 2.59]	0.761203	1
Respiratory diseases	age>=50; age<65	(4/101,37/669)	0.72 [0.18, 2.06]	0.810237	1
Cognitive impairment	age>=50; age<65	(0/6,41/764)	0 [0, 16.32]	1	1
Cerebrovascular disease	age>=50; age<65	(0/12,41/758)	0 [0, 6.92]	1	1
Hip fracture	age>=50; age<65	(0/5,41/765)	0 [0, 20.96]	1	1
Neurological disorders	age>=50; age<65	(3/67,38/703)	0.83 [0.16, 2.72]	1	1
Peripheral Vascular Disease	age>=50; age<65	(0/5,41/765)	0 [0, 20.96]	1	1
Underweight	age>=50; age<65	(0/6,41/764)	0 [0, 16.32]	1	1
Home care	age>=50; age<65	(0/1,41/769)	0 [0, 724.16]	1	1
Neurological disorders	age>=65	(54/113,57/317)	2.65 [1.69, 4.17]	1.01902e-05	0.000624148
Chronic kidney diseases	age>=65	(70/174,41/256)	2.51 [1.6, 3.97]	2.63296e-05	0.00107513
Other cardiovascular diseases	age>=65	(36/70,75/360)	2.46 [1.49, 4.05]	0.000262256	0.00642526
Cognitive impairment	age>=65	(28/52,83/378)	2.45 [1.4, 4.22]	0.000921958	0.0147383
Home care	age>=65	(16/22,95/408)	3.12 [1.47, 6.48]	0.0015018	0.0216436
Hypertension	age>=65	(82/249,29/181)	2.05 [1.27, 3.4]	0.00216159	0.0269775
Cardiovascular diseases	age>=65	(50/129,61/301)	1.91 [1.22, 2.99]	0.00325726	0.0319211
Nursing home	age>=65	(20/35,91/395)	2.48 [1.29, 4.65]	0.00422123	0.0356621
Paralysis	age>=65	(11/14,100/416)	3.26 [1.3, 8]	0.00838991	0.0540928
Immunosuppression	age>=65	(24/52,87/378)	2 [1.12, 3.52]	0.0138403	0.080735
Congestive Heart Failure	age>=65	(10/14,101/416)	2.93 [1.13, 7.34]	0.0166259	0.0905189
Hospitalization	age>=65	(68/209,43/221)	1.67 [1.07, 2.63]	0.019167	0.0994394
Cerebrovascular disease	age>=65	(15/28,96/402)	2.24 [1.07, 4.54]	0.0281497	0.123155
End stage renal disease	age>=65	(21/47,90/383)	1.9 [1.02, 3.43]	0.0354813	0.144882
Respiratory diseases	age>=65	(33/86,78/344)	1.69 [1.02, 2.77]	0.0390652	0.149546
Fluid and electrolyte disorders	age>=65	(29/77,82/353)	1.62 [0.95, 2.7]	0.0602925	0.213065
Peripheral Vascular Disease	age>=65	(7/11,104/419)	2.56 [0.82, 7.43]	0.0696348	0.234093
Rheumatoid arthritis	age>=65	(2/24,109/406)	0.31 [0.04, 1.28]	0.133369	0.386588
Ischemic Heart Disease	age>=65	(24/67,87/363)	1.49 [0.85, 2.57]	0.153903	0.423667
Diabetes	age>=65	(47/151,64/279)	1.36 [0.86, 2.12]	0.18467	0.471293
Depression	age>=65	(39/123,72/307)	1.35 [0.84, 2.15]	0.201188	0.491341
Cancer	age>=65	(31/94,80/336)	1.38 [0.83, 2.27]	0.206197	0.491341
Obesity	age>=65	(43/142,68/288)	1.28 [0.81, 2.01]	0.26359	0.571393
Chronic obstructive pulmonary disease	age>=65	(21/63,90/367)	1.36 [0.75, 2.4]	0.303046	0.618233
Overweight	age>=65	(32/106,79/324)	1.24 [0.75, 2.01]	0.393109	0.734925
Chronic pulmonary disease	age>=65	(10/28,101/402)	1.42 [0.6, 3.13]	0.403522	0.734925
Current smoker	age>=65	(18/59,93/371)	1.22 [0.64, 2.21]	0.542184	0.873606
Current or ex-smoker	age>=65	(26/90,85/340)	1.16 [0.67, 1.94]	0.604127	0.919324
Deficiency anemia	age>=65	(13/46,98/384)	1.11 [0.53, 2.19]	0.734658	1
Osteoporosis	age>=65	(37/138,74/292)	1.06 [0.66, 1.68]	0.820453	1
Underweight	age>=65	(9/32,102/398)	1.1 [0.45, 2.45]	0.840718	1
Liver diseases	age>=65	(18/74,93/356)	0.93 [0.5, 1.67]	0.887769	1
Past smoker	age>=65	(8/31,103/399)	1 [0.39, 2.31]	1	1
Hip fracture	age>=65	(5/20,106/410)	0.97 [0.28, 2.74]	1	1
Pleural effusion	age>=65	(3/12,108/418)	0.97 [0.17, 3.67]	1	1
Neurological disorders	age>=65; Female	(26/66,15/136)	3.55 [1.68, 7.74]	0.000342719	0.00763328
Chronic kidney diseases	age>=65; Female	(30/89,11/113)	3.45 [1.57, 8.06]	0.000962502	0.0147383
Home care	age>=65; Female	(10/16,31/186)	3.72 [1.38, 9.69]	0.00441927	0.0360907
Other cardiovascular diseases	age>=65; Female	(15/33,26/169)	2.94 [1.3, 6.51]	0.00500644	0.0383306
Cardiovascular diseases	age>=65; Female	(19/48,22/154)	2.76 [1.29, 5.85]	0.00648584	0.0454009
Paralysis	age>=65; Female	(6/7,35/195)	4.73 [1.24, 17.56]	0.0111205	0.0664515
Cerebrovascular disease	age>=65; Female	(7/12,34/190)	3.24 [1.01, 9.7]	0.0244554	0.119832
Nursing home	age>=65; Female	(11/24,30/178)	2.71 [1.08, 6.48]	0.0249964	0.120081
Rheumatoid arthritis	age>=65; Female	(0/17,41/185)	0 [0, 1.15]	0.0849978	0.269174
Hypertension	age>=65; Female	(31/125,10/77)	1.9 [0.85, 4.61]	0.109385	0.32682
Cognitive impairment	age>=65; Female	(12/37,29/165)	1.84 [0.78, 4.15]	0.134408	0.386588
Cancer	age>=65; Female	(16/56,25/146)	1.66 [0.77, 3.53]	0.188436	0.475947
Depression	age>=65; Female	(13/85,28/117)	0.64 [0.29, 1.37]	0.228232	0.532542
Congestive Heart Failure	age>=65; Female	(4/9,37/193)	2.31 [0.49, 8.82]	0.242527	0.556015
Ischemic Heart Disease	age>=65; Female	(6/18,35/184)	1.75 [0.53, 5.02]	0.257808	0.564671
Hospitalization	age>=65; Female	(25/104,16/98)	1.47 [0.71, 3.14]	0.305331	0.618233
Immunosuppression	age>=65; Female	(8/28,33/174)	1.5 [0.54, 3.78]	0.341986	0.670292
End stage renal disease	age>=65; Female	(2/21,39/181)	0.44 [0.05, 1.94]	0.385195	0.725944
Current smoker	age>=65; Female	(7/26,34/176)	1.39 [0.47, 3.64]	0.459029	0.782581
Obesity	age>=65; Female	(19/80,22/122)	1.32 [0.63, 2.73]	0.486553	0.822107
Current or ex-smoker	age>=65; Female	(9/36,32/166)	1.3 [0.5, 3.09]	0.514542	0.851776
Respiratory diseases	age>=65; Female	(11/45,30/157)	1.28 [0.53, 2.88]	0.544349	0.873606
Liver diseases	age>=65; Female	(11/45,30/157)	1.28 [0.53, 2.88]	0.544349	0.873606
Pleural effusion	age>=65; Female	(2/8,39/194)	1.24 [0.12, 6.56]	0.67799	0.982885
Diabetes	age>=65; Female	(16/71,25/131)	1.18 [0.55, 2.47]	0.721283	1
Osteoporosis	age>=65; Female	(23/105,18/97)	1.18 [0.57, 2.47]	0.732074	1
Chronic pulmonary disease	age>=65; Female	(2/17,39/185)	0.56 [0.06, 2.51]	0.748722	1
Hip fracture	age>=65; Female	(4/16,37/186)	1.26 [0.29, 4.2]	0.754529	1
Fluid and electrolyte disorders	age>=65; Female	(12/55,29/147)	1.11 [0.48, 2.43]	0.848387	1
Chronic obstructive pulmonary disease	age>=65; Female	(6/33,35/169)	0.88 [0.28, 2.35]	1	1
Deficiency anemia	age>=65; Female	(7/33,34/169)	1.05 [0.36, 2.69]	1	1
Past smoker	age>=65; Female	(2/10,39/192)	0.98 [0.1, 4.89]	1	1
Overweight	age>=65; Female	(8/39,33/163)	1.01 [0.37, 2.47]	1	1
Peripheral Vascular Disease	age>=65; Female	(1/4,40/198)	1.24 [0.02, 12.93]	1	1
Underweight	age>=65; Female	(4/20,37/182)	0.98 [0.23, 3.18]	1	1
Cognitive impairment	age>=65; Male	(16/15,54/213)	4.18 [1.81, 9.72]	0.000438704	0.00895688
Depression	age>=65; Male	(26/38,44/190)	2.94 [1.55, 5.58]	0.000716665	0.0135064
Neurological disorders	age>=65; Male	(28/47,42/181)	2.56 [1.38, 4.73]	0.00160196	0.0218045
End stage renal disease	age>=65; Male	(19/26,51/202)	2.88 [1.39, 5.9]	0.00220224	0.0269775
Chronic kidney diseases	age>=65; Male	(40/85,30/143)	2.24 [1.26, 4.02]	0.00370196	0.0339232
Fluid and electrolyte disorders	age>=65; Male	(17/22,53/206)	2.99 [1.39, 6.38]	0.00373848	0.0339232
Hypertension	age>=65; Male	(51/124,19/104)	2.25 [1.21, 4.29]	0.00807459	0.0540928
Immunosuppression	age>=65; Male	(16/24,54/204)	2.51 [1.16, 5.33]	0.014719	0.083864
Other cardiovascular diseases	age>=65; Male	(21/37,49/191)	2.21 [1.12, 4.28]	0.0152553	0.0849445
Respiratory diseases	age>=65; Male	(22/41,48/187)	2.08 [1.08, 3.98]	0.019482	0.0994394
Congestive Heart Failure	age>=65; Male	(6/5,64/223)	4.16 [1.02, 17.8]	0.0232635	0.116318
Nursing home	age>=65; Male	(9/11,61/217)	2.9 [1.01, 8.1]	0.0275456	0.122703
Hospitalization	age>=65; Male	(43/105,27/123)	1.86 [1.04, 3.36]	0.0287788	0.123698
Home care	age>=65; Male	(6/6,64/222)	3.45 [0.89, 13.4]	0.037895	0.147897
Peripheral Vascular Disease	age>=65; Male	(6/7,64/221)	2.95 [0.79, 10.65]	0.0856963	0.269174
Chronic pulmonary disease	age>=65; Male	(8/11,62/217)	2.54 [0.85, 7.27]	0.0879474	0.272748
Chronic obstructive pulmonary disease	age>=65; Male	(15/30,55/198)	1.8 [0.84, 3.74]	0.125101	0.369273
Paralysis	age>=65; Male	(5/7,65/221)	2.42 [0.59, 9.2]	0.161075	0.438481
Diabetes	age>=65; Male	(31/80,39/148)	1.47 [0.82, 2.62]	0.203173	0.491341
Cardiovascular diseases	age>=65; Male	(31/81,39/147)	1.44 [0.8, 2.57]	0.205352	0.491341
Osteoporosis	age>=65; Male	(14/33,56/195)	1.48 [0.68, 3.07]	0.26589	0.571393
Obesity	age>=65; Male	(24/62,46/166)	1.4 [0.75, 2.56]	0.291308	0.604835
Cerebrovascular disease	age>=65; Male	(8/16,62/212)	1.71 [0.6, 4.47]	0.312989	0.623433
Cancer	age>=65; Male	(15/38,55/190)	1.36 [0.65, 2.76]	0.374321	0.71092
Deficiency anemia	age>=65; Male	(6/13,64/215)	1.55 [0.46, 4.58]	0.404958	0.734925
Overweight	age>=65; Male	(24/67,46/161)	1.25 [0.67, 2.29]	0.459966	0.782581
Ischemic Heart Disease	age>=65; Male	(18/49,52/179)	1.26 [0.64, 2.44]	0.512957	0.851776
Underweight	age>=65; Male	(5/12,65/216)	1.38 [0.37, 4.41]	0.559679	0.884032
Liver diseases	age>=65; Male	(7/29,63/199)	0.76 [0.27, 1.89]	0.676374	0.982885
Current smoker	age>=65; Male	(11/33,59/195)	1.1 [0.47, 2.4]	0.847545	1
Current or ex-smoker	age>=65; Male	(17/54,53/174)	1.03 [0.52, 2]	1	1
Past smoker	age>=65; Male	(6/21,64/207)	0.92 [0.29, 2.5]	1	1
Hip fracture	age>=65; Male	(1/4,69/224)	0.81 [0.02, 8.39]	1	1
Pleural effusion	age>=65; Male	(1/4,69/224)	0.81 [0.02, 8.39]	1	1
Rheumatoid arthritis	age>=65; Male	(2/7,68/221)	0.93 [0.09, 5.03]	1	1
